# Supplementary material for: Risk of Hospitalization for Adverse Drug Events in Women and Men: A Post Hoc Analysis of an Active Pharmacovigilance Study in Italian Emergency Departments
Source: Pharmaceuticals (Basel). 2021 Jul 15;14(7):678. doi: 10.3390/ph14070678 (PMC8308702; doi:10.3390/ph14070678)
Supplement: Supplementary file 1 [file pharmaceuticals-14-00678-s001.zip]

Archive with 1 entries (1 files):
- pharmaceuticals-1277934-supplementary.pdf
